# Supplementary material for: Clinical Outcomes and Oral Health-Related Quality of Life after Periodontal Treatment with Community Health Worker Strategy in Patients with Type 2 Diabetes: A Randomized Controlled Study
Source: Int J Environ Res Public Health. 2021 Aug 7;18(16):8371. doi: 10.3390/ijerph18168371 (PMC8394731; doi:10.3390/ijerph18168371)
Supplement: Supplementary file 1 [file ijerph-18-08371-s001.zip]

Archive with 1 entries (1 files):
- ijerph-1269574-SI.pdf
